# Supplementary material for: Efficacy of Plasma-Treated Water against Salmonella Typhimurium: Antibacterial Activity, Inhibition of Invasion, and Biofilm Disruption
Source: Antibiotics (Basel). 2023 Aug 27;12(9):1371. doi: 10.3390/antibiotics12091371 (PMC10525256; doi:10.3390/antibiotics12091371)
Supplement: Supplementary file 1 [file antibiotics-12-01371-s001.zip]

Archive with 2 entries (2 files):
- Supplementary Materials Video S1 - Salmonella PTW1.avi
- Supplementary Materials Video S2 - PTW2.avi
